# Supplementary material for: Neuro-Genomic Mapping of Cardiac Neurons with Systemic Analysis Reveals Cognitive and Neurodevelopmental Impacts in Congenital Heart Disease
Source: Life (Basel). 2025 Sep 4;15(9):1400. doi: 10.3390/life15091400 (PMC12471760; doi:10.3390/life15091400)
Supplement: Supplementary file 1 [file life-15-01400-s001.zip]

Archive with 1 entries (1 files):
- life-3829615-supplementary.pdf
